# Supplementary material for: Subgingival microbiota dysbiosis in systemic lupus erythematosus: association with periodontal status
Source: Microbiome. 2017 Mar 20;5:34. doi: 10.1186/s40168-017-0252-z (PMC5359961; doi:10.1186/s40168-017-0252-z)
Supplement: Additional file 1: Table S1. — Levels of inflammatory cytokines in serum of control subjects and SLE patients. (XLSX 9 kb) [file 40168_2017_252_MOESM1_ESM.xlsx]

## Sheet: Plan1
TABLE S1 - Levels of inflammatory cytokines in serum of Control subjects and SLE patients
	Control		SLE
	NCP	CP	NCP	CP
IL-6	9.28±4.6	8.7±1.7	8.46±2.4	41.66±19.4*
IL-33	264.1±96.89	333.5±133.0	490.6±255.0	512.3±131.4
TNF-a	8.22±2.01	18.81±4.46	9.96±4.4	28.40±7.97
IFN-g	6.58±2.32	4.81±1.01	10.71±3.6	20.18±6.81
Values represented are means± standard deviation
*Statistical significant, p<0.05. Kruskal-Wallis test with Dunn´s
