# Supplementary material for: Subgingival microbiota dysbiosis in systemic lupus erythematosus: association with periodontal status
Source: Microbiome. 2017 Mar 20;5:34. doi: 10.1186/s40168-017-0252-z (PMC5359961; doi:10.1186/s40168-017-0252-z)
Supplement: Additional file 2: Table S2. — OTU table. (TXT 278 kb) [file 40168_2017_252_MOESM2_ESM.txt]

#ID	BioSample	Group	Periodontitis	k__Bacteria; p__Firmicutes; c__Bacilli; o__Lactobacillales; f__Streptococcaceae; g__Streptococcus; s__mitis_pneumoniae_infantis_oralis	k__Bacteria; p__Firmicutes; c__Negativicutes; o__Selenomonadales; f__Veillonellaceae; g__Veillonella; s__atypica_dispar_parvula	k__Bacteria; p__Proteobacteria; c__Gammaproteobacteria; o__Pasteurellales; f__Pasteurellaceae; g__Haemophilus; s__parainfluenzae	k__Bacteria; p__Fusobacteria; c__Fusobacteria; o__Fusobacteriales; f__Fusobacteriaceae; g__Fusobacterium; s__nucleatum_subsp._fusiforme	k__Bacteria; p__Bacteroidetes; c__Bacteroidia; o__Bacteroidales; f__Porphyromonadaceae; g__Porphyromonas; s__gingivalis	k__Bacteria; p__Bacteroidetes; c__Bacteroidia; o__Bacteroidales; f__Prevotellaceae; g__Prevotella; s__oris	k__Bacteria; p__Bacteroidetes; c__Bacteroidia; o__Bacteroidales; f__Prevotellaceae; g__Prevotella; s__intermedia	k__Bacteria; p__Fusobacteria; c__Fusobacteria; o__Fusobacteriales; f__Fusobacteriaceae; g__Fusobacterium; s__nucleatum_subsp._fusiforme	k__Bacteria; p__Proteobacteria; c__Betaproteobacteria; o__Neisseriales; f__Neisseriaceae; g__Neisseria; s__flava_mucosa_pharyngis	k__Bacteria; p__Spirochaetes; c__Spirochaetes; o__Spirochaetales; f__Spirochaetaceae; g__Treponema; s__denticola	k__Bacteria; p__Bacteroidetes; c__Bacteroidia; o__Bacteroidales; f__Prevotellaceae; g__Prevotella; s__intermedia	k__Bacteria; p__Firmicutes; c__Negativicutes; o__Selenomonadales; f__Veillonellaceae; g__Veillonella; s__atypica_dispar_parvula	k__Bacteria; p__Bacteroidetes; c__Bacteroidia; o__Bacteroidales; f__Prevotellaceae; g__Alloprevotella; s__tannerae	k__Bacteria; p__Fusobacteria; c__Fusobacteria; o__Fusobacteriales; f__Fusobacteriaceae; g__Fusobacterium; s__nucleatum_subsp._nucleatum	k__Bacteria; p__Fusobacteria; c__Fusobacteria; o__Fusobacteriales; f__Fusobacteriaceae; g__Fusobacterium; s__nucleatum_subsp._animalis	k__Bacteria; p__Proteobacteria; c__Betaproteobacteria; o__Burkholderiales; f__Burkholderiaceae; g__Ralstonia; s__oral_taxon_027	k__Bacteria; p__Bacteroidetes; c__Bacteroidia; o__Bacteroidales; f__Prevotellaceae; g__Prevotella; s__nigrescens	k__Bacteria; p__Synergistetes; c__Synergistia; o__Synergistales; f__Synergistaceae; g__Fretibacterium; s__sp._oral_clone_BB62	k__Bacteria; p__Proteobacteria; c__Betaproteobacteria; o__Burkholderiales; f__Burkholderiaceae; g__Burkholderia	k__Bacteria; p__Bacteroidetes; c__Bacteroidia; o__Bacteroidales; f__Prevotellaceae; g__Prevotella; s__melaninogenica	k__Bacteria; p__Actinobacteria; c__Actinobacteridae; o__Actinomycetales; f__Corynebacteriaceae; g__Corynebacterium; s__matruchotii	k__Bacteria; p__Bacteroidetes; c__Bacteroidia; o__Bacteroidales; f__Porphyromonadaceae; g__Porphyromonas; s__endodontalis	k__Bacteria; p__Proteobacteria; c__Betaproteobacteria; o__Neisseriales; f__Neisseriaceae; g__Neisseria	k__Bacteria; p__Proteobacteria; c__Gammaproteobacteria; o__Pasteurellales; f__Pasteurellaceae; g__Aggregatibacter	k__Bacteria; p__Firmicutes; c__Negativicutes; o__Selenomonadales; f__Veillonellaceae; g__Selenomonas; s__noxia	k__Bacteria; p__Bacteroidetes; c__Bacteroidia; o__Bacteroidales; f__Prevotellaceae; g__Prevotella	k__Bacteria; p__Bacteroidetes; c__Bacteroidia; o__Bacteroidales; f__Prevotellaceae; g__Prevotella; s__pleuritidis	k__Bacteria; p__Firmicutes; c__Bacilli; o__Lactobacillales; f__Streptococcaceae; g__Streptococcus; s__mitis_pneumoniae_infantis_oralis	k__Bacteria; p__Proteobacteria; c__Betaproteobacteria; o__Burkholderiales; f__Comamonadaceae	k__Bacteria; p__Bacteroidetes; c__Bacteroidia; o__Bacteroidales; f__Porphyromonadaceae; g__Tannerella; s__forsythia	k__Bacteria; p__Synergistetes; c__Synergistia; o__Synergistales; f__Synergistaceae; g__Fretibacterium; s__fastidiosum	k__Bacteria; p__Firmicutes; c__Negativicutes; o__Selenomonadales; f__Veillonellaceae; g__Selenomonas	k__Bacteria; p__Synergistetes; c__Synergistia; o__Synergistales; f__Synergistaceae; g__Fretibacterium; s__oral_taxon_360_453	k__Bacteria; p__Proteobacteria; c__Epsilonproteobacteria; o__Campylobacterales; f__Campylobacteraceae; g__Campylobacter; s__rectus	k__Bacteria; p__Bacteroidetes; c__Bacteroidia; o__Bacteroidales; f__Prevotellaceae; g__Prevotella; s__denticola	k__Bacteria; p__Firmicutes; c__Clostridia; o__Clostridiales; f__Peptostreptococcaceae; g__Filifactor; s__alocis	k__Bacteria; p__Fusobacteria; c__Fusobacteria; o__Fusobacteriales; f__Fusobacteriaceae; g__Fusobacterium; s__nucleatum_subsp._nucleatum	k__Bacteria; p__Proteobacteria; c__Betaproteobacteria; o__Neisseriales; f__Neisseriaceae; g__Kingella; s__denitrificans	k__Bacteria; p__Spirochaetes; c__Spirochaetes; o__Spirochaetales; f__Spirochaetaceae; g__Treponema; s__socranskii_subsp._buccale_paredis_socranskii	k__Bacteria; p__Bacteroidetes; c__Bacteroidia; o__Bacteroidales; f__Prevotellaceae; g__Prevotella; s__loescheii	k__Bacteria; p__Bacteroidetes; c__Flavobacteria; o__Flavobacteriales; f__Flavobacteriaceae; g__Capnocytophaga; s__leadbetteri	k__Bacteria; p__Firmicutes; c__Bacilli; o__Lactobacillales; f__Streptococcaceae; g__Streptococcus; s__gordonii	k__Bacteria; p__Proteobacteria; c__Gammaproteobacteria; o__Pasteurellales; f__Pasteurellaceae; g__Haemophilus	k__Bacteria; p__Bacteroidetes; c__Bacteroidia; o__Bacteroidales; f__Prevotellaceae; g__Alloprevotella; s__tannerae	k__Bacteria; p__Firmicutes; c__Bacilli; o__Lactobacillales; f__Streptococcaceae; g__Streptococcus; s__sanguinis	k__Bacteria; p__Firmicutes; c__Bacilli; o__Lactobacillales; f__Streptococcaceae; g__Streptococcus; s__intermedius_constellatus
C10.cbc145	5236085	Control	No	2370	1817	447	17362	22410	1545	9335	1395	446	8496	135	200	1938	1393	623	72	49	5381	2	160	575	9	1635	460	165	14040	24	504	33	4372	938	2011	876	1634	431	2838	85	161	2502	261	93	418	181	42	77	9
C11.cbc137	5236086	Control	No	1295	3052	795	453	251	242	114	376	453	104	31	497	182	162	364	174	203	211	1	219	76	67	67	138	54	8	80	301	19	108	192	45	174	41	80	156	115	30	66	87	49	113	93	0	148	405
C12.cbc146	5236087	Control	No	639	628	130	4820	7531	473	2825	396	99	2148	45	71	520	387	157	9	3	1524	1	50	159	1	550	110	60	4027	1	166	3	1233	285	646	236	504	128	867	43	31	651	75	24	112	46	6	7	7
C13.cbc70	5236088	Control	Yes	1427	3703	877	1945	6324	1937	53	311	1950	900	3227	1021	10	176	1877	2	3232	1662	35	3606	180	241	258	153	261	0	1	322	1	1805	490	2227	190	1052	609	427	69	117	661	127	139	664	25	1	83	24
C14.cbc76	5236089	Control	No	886	819	55	34	2	89	0	876	128	21	8	194	761	167	211	57	6	4	20	194	486	9	115	504	41	0	496	162	11	10	5	0	106	10	20	49	0	110	10	94	8	42	1	271	36	74
C15.cbc23	5236090	Control	Yes	510	338	2359	304	7923	1030	33	11	398	2760	377	1284	441	55	319	9	301	1603	0	1775	25	2105	750	359	102	326	5	85	2	989	745	133	288	298	108	1013	205	106	516	11	7	66	42	0	31	52
C16.cbc77	5236091	Control	Yes	1194	1738	210	353	672	1441	1583	65	131	904	1	576	626	136	404	12	180	988	7	504	357	173	32	99	297	602	284	164	9	59	141	380	162	31	105	273	45	1	108	238	77	35	7	4	93	14
C17.cbc11	5236092	Control	Yes	355	229	1	622	6212	100	2598	2	1	3267	4	110	115	203	137	184	100	2283	0	266	15	1016	8	24	283	3348	35	68	1	608	1435	1106	215	353	438	570	289	4	462	117	42	6	6	1	0	0
C18.cbc24	5236093	Control	Yes	5202	20330	22616	1	14	87	3	10	29	3	2	11652	0	7	6	14	0	35	2	1384	260	2	23	17	2	0	0	1396	6	1	1	0	2	27	6	2	41	10	1	0	4	0	12	0	2	0
C19.cbc139	5236094	Control	Yes	478	2889	918	117	16	11448	2	9845	372	29	1	1324	84	159	795	109	585	30	5	886	209	27	46	175	11	8	22	163	16	7	14	21	18	64	11	3	118	150	321	109	45	218	74	5	101	3504
C2.cbc51	5236095	Control	No	529	1734	2225	2	1	8	0	65	17	0	5	1332	36	18	5413	7	1	2	170	618	9	2	625	88	3	0	141	140	10	0	0	0	0	5	14	0	44	10	0	0	66	4	5	3	373	3028
C20.cbc140	5236096	Control	Yes	667	709	445	630	3930	1866	81	586	77	2688	6656	210	258	826	380	9	752	3361	0	788	1961	872	59	1376	2136	310	2	174	2	743	1905	839	3931	561	2145	747	1128	43	414	418	38	104	21	245	44	10
C21.cbc147	5236097	Control	Yes	485	430	259	381	2099	986	50	341	64	1628	3579	171	156	401	183	1	393	1538	1	433	1183	441	23	832	1170	191	2	105	0	355	1105	542	1967	395	1074	398	645	42	277	256	34	115	9	162	22	6
C22.cbc141	5236098	Control	No	6629	8228	723	203	305	3931	589	1005	279	4156	56	3491	209	1783	879	733	286	35	42	487	41	3406	125	25	17	6	614	1730	172	923	49	129	230	352	1144	53	1637	106	1217	441	62	1355	78	28	118	1195
C23.cbc148	5236099	Control	Yes	1302	1260	613	1285	5451	2161	160	806	109	3585	7754	356	604	1273	643	3	972	2680	6	1167	2756	1530	104	2569	2580	499	0	284	0	1327	1663	1151	3216	1101	2658	1374	1793	93	830	646	53	218	64	556	72	6
C25.cbc150	5236100	Control	Yes	4626	501	34	163	16	135	0	980	241	198	6	28	27	696	158	2138	12	541	29233	5	4	74	3	0	16	132	65	1014	441	50	189	13	143	125	9	21	240	7	139	11	14	3284	3	0	1404	187
C26.cbc142	5236101	Control	No	777	744	1713	376	37	1614	1	489	9	702	21	91	193	78	423	8233	474	2646	10807	16	35	803	9	271	21	31	17	177	8905	589	1818	387	108	396	3011	544	279	32	519	0	12	113	1	0	436	2
C27.cbc78	5236102	Control	Yes	2854	570	10	89	6	113	2	483	90	133	2	39	17	330	74	1094	11	832	14610	5	4	45	3	6	19	113	56	382	215	32	323	16	193	81	7	10	94	3	81	3	6	2006	0	0	735	90
C3.cbc52	5236103	Control	No	759	755	376	4626	12	3508	3	334	37	6127	682	244	1009	129	469	10	80	3761	8	90	45	815	288	360	69	1246	476	175	1	489	1141	82	499	1535	0	1447	275	19	703	72	62	0	123	4	24	3
C34.cbc143	5236104	Control	No	2740	16512	15857	400	30	804	16	1156	134	26	8	7043	49	1688	77	51	9	7	4	48	472	2	91	458	480	9	73	625	7	4	11	10	17	1010	23	7	63	1482	4	318	1591	136	1361	37	4130	143
C35.cbc79	5236105	Control	No	1718	1188	2127	1115	82	1149	528	3230	329	163	98	443	95	1666	2281	539	273	67	184	285	1230	265	55	82	52	72	4783	307	85	346	36	16	387	91	12	68	3590	592	33	243	131	113	42	3856	673	879
C37.cbc25	5236106	Control	Yes	1482	2676	838	1692	32	244	7769	454	6322	587	466	289	731	1223	58	25	794	952	3	836	569	899	894	403	45	255	720	246	8	148	203	81	110	664	5	353	8	4084	183	167	1022	76	83	594	1507	216
C38.cbc46	5236107	Control	Yes	1607	719	1371	366	3967	1375	1	7	84	1212	5	180	340	117	376	16	1946	938	0	316	37	1266	1429	279	284	0	2	347	2	800	251	1898	271	367	1108	744	4	442	441	100	144	83	29	2	100	1
C39.cbc26	5236108	Control	Yes	609	645	3294	514	11777	1643	40	14	555	3990	571	2148	497	72	539	4	466	2860	2	2708	42	3185	1185	469	146	492	13	134	0	1699	1258	161	449	435	165	1526	303	135	774	26	5	122	54	0	54	66
C4.cbc144	5236109	Control	Yes	4487	2343	379	32156	45349	2095	14848	2947	344	13107	228	336	2822	2789	1115	4	51	4783	1	235	1168	1	3084	804	261	19466	3	1083	3	7540	803	2511	620	3590	668	4870	147	248	4454	294	121	867	340	25	73	2
C42.cbc12	5236110	Control	No	2041	290	2064	29	3	4659	2	387	52	157	2	120	8412	2058	960	20294	4253	4	3	3	614	500	10	902	63	1	345	516	291	13	1	9	0	177	3	197	114	308	48	296	341	38	102	15	234	265
C44.cbc08	5236111	Control	Yes	536	1111	472	3730	1	133	5408	401	3399	638	1135	264	2560	728	207	67	56	610	0	451	1964	878	597	113	30	251	276	161	177	193	180	113	284	558	3	635	65	5029	62	86	356	306	59	2708	742	93
C45.cbc07	5236112	Control	No	1711	3523	928	2303	6798	1639	53	292	2139	888	3066	1087	5	179	1837	3	3423	1780	30	3933	262	328	243	197	190	1	7	427	1	2197	504	1628	197	1280	619	495	57	114	832	148	118	718	19	0	78	23
C46.cbc13	5236113	Control	No	5950	2390	1705	228	5	3728	0	893	133	9	0	2386	264	3426	2319	40	16	4	1	438	1146	5	6786	1148	624	0	70	1477	9	7	2	124	10	450	36	1	369	689	28	142	883	160	227	0	32	520
C47.cbc14	5236114	Control	No	550	456	813	159	21	248	4	1140	556	43	5	246	132	550	222	13328	260	163	4	236	789	127	77	117	60	7	152	204	26730	14	14	1	54	123	45	0	131	17	33	61	48	64	46	80	142	36
C49.cbc21	5236115	Control	No	4793	561	7604	5	0	12	3	6	11886	0	0	482	3	45	4	40	1	2	0	105	62	0	86	166	1	0	4	1098	28	0	0	1	0	0	1	0	3	184	1	0	34	585	1167	0	70	4
C5.cbc53	5236116	Control	Yes	1302	973	87	8422	13592	800	4825	638	120	3916	66	112	1059	698	239	3	11	2719	1	84	282	0	815	200	88	8003	5	223	13	2239	554	1150	453	833	215	1526	7	67	1212	157	33	257	75	12	17	2
C50.cbc06	5236117	Control	No	617	147	1556	0	0	11	0	44	793	0	0	136	15	10	0	0	0	1	0	10	1	0	5	0	2	0	57	66	17	0	0	0	0	0	24	0	0	9	0	0	0	226	35	0	236	158
C53.cbc17	5236118	Control	No	6362	24502	17411	14	5	1249	3	3704	12398	0	2	10121	2229	1257	620	255	141	5	3	1663	124	0	155	80	9	0	1026	1336	194	130	0	3	4	18	1174	0	19	502	102	8	1	5917	1746	7	3050	564
C54.cbc20	5236119	Control	No	1903	6448	2952	942	3	1463	1	898	1295	29	4	2059	530	3641	2385	4	3184	8	0	2906	1074	523	975	1985	321	0	2071	401	4	16	81	50	72	396	379	10	2439	65	94	25	1230	50	656	0	250	89
C55.cbc27	5236120	Control	No	11583	1715	10645	62	5	221	1	219	14645	2	0	611	6	543	14	3	7	5	0	293	334	0	357	904	13	1	0	2580	70	4	4	23	5	506	3	0	14	2572	4	553	4637	1234	1211	2	846	274
C56.cbc19	5236121	Control	Yes	935	1180	3189	4	3	1389	1	9	888	0	1	869	136	101	902	30256	244	2	2	3	672	69	20	580	13	1	28	221	4584	1	6	2	1	11	12	0	36	60	10	25	17	369	10	0	475	129
C57.cbc15	5236122	Control	No	388	144	288	344	2	2972	13	7146	99	181	8113	111	461	1080	862	113	4470	247	0	199	101	677	15	0	237	298	1352	77	628	24	50	170	283	170	4	23	181	38	51	2411	775	21	10	209	63	218
C59.cbc09	5236123	Control	No	281	18	64	1095	2	5202	45	6892	2	263	44845	26	38	1667	631	58	122	127	1	416	83	5418	8	2	141	225	2098	51	61	144	88	46	327	136	3	230	426	175	65	875	1533	5	0	14	33	14
C6.cbc54	5236124	Control	Yes	3653	2510	4908	8	2	70	0	1364	4453	1	12	1547	522	973	522	8	45	3	220	128	1768	2	223	1495	108	0	0	742	3	1	7	9	0	440	16	3	6	1043	5	160	938	70	20	1	1877	37
C60.cbc28	5236125	Control	No	2676	14404	1916	4	7	138	1	4572	1460	1	6	4767	717	1245	17	56	5	1	1	9536	672	0	6	396	32	2	2871	521	46	82	2	6	1	43	38	8	8	624	183	248	7	1390	425	1	502	1209
C61.cbc41	5236126	Control	Yes	8516	1308	5396	3587	57	2868	6431	2432	2178	947	46	2073	1357	747	979	303	1612	162	2	2357	2338	77	1239	530	564	4	124	1674	53	565	214	982	194	549	1236	576	375	1735	214	152	323	254	829	655	863	1001
C62.cbc47	5236127	Control	Yes	1529	1134	249	250	56	680	5	5294	23	12	4	265	77	489	148	765	11985	151	0	1064	393	578	10	333	383	5	2960	340	3370	2	1	42	18	363	809	2	19	96	63	348	508	833	0	148	349	4
C64.cbc01	5236128	Control	Yes	607	115	675	3365	2	1787	11	3602	26	420	5915	54	544	2154	2831	326	435	522	1	597	79	1918	20	1	1085	896	602	108	2226	428	205	705	403	3114	16	376	373	348	562	964	428	61	19	140	284	22
C65.cbc31	5236129	Control	Yes	767	1990	588	4574	4	168	5159	510	4043	727	1252	473	3189	825	191	99	99	740	6	546	2221	905	728	117	39	356	397	166	277	316	206	155	359	829	0	845	89	5984	83	96	438	422	65	3378	974	101
C66.cbc00	5236130	Control	Yes	708	194	183	33235	4	269	8627	1432	703	5191	20349	82	1947	1998	4154	1532	1238	334	1	2208	605	4438	148	503	8	117	119	155	1737	390	67	81	21	1166	29	1193	643	78	725	25	12	96	30	348	307	45
C67.cbc03	5236131	Control	Yes	1883	234	8461	10808	10	10659	21	1436	1801	2746	12017	50	12153	4286	2759	3975	229	466	0	6227	407	8456	2589	11869	23	3255	9	325	11336	170	137	111	50	943	0	624	6878	208	514	424	260	35	3346	19	614	122
C68.cbc02	5236132	Control	Yes	1256	675	5721	655	0	1504	3	944	1253	285	634	147	2216	9019	916	0	32	14	2	424	1204	1278	546	4449	129	93	1	260	1	16	76	18	24	2449	0	52	6781	4247	45	1318	1893	67	273	0	534	94
C69.cbc18	5236133	Control	Yes	12139	1371	23018	162	7	270	1	468	16515	7	2	877	2679	184	1167	6	16	3	2	531	99	1	254	253	32	1	3	2506	45	1	39	636	18	276	12	0	30	417	60	3012	51	1240	2207	842	427	644
C7.cbc75	5236134	Control	Yes	431	1254	604	7465	1592	4167	2	1917	730	415	1	789	27	60	709	66	1153	10986	3	95	151	3	13	10	1135	3	21	73	10	1767	3031	678	3286	373	1635	1199	18	1	602	221	35	42	23	2525	22	195
C8.cbc55	5236135	Control	No	8826	1720	3930	83	1	5794	22	171	15	10	2	364	4	1398	9846	46	885	7	33	3234	1774	11	525	8344	488	1	1	3395	1	7	8	388	2	260	569	2	9	165	2	141	1498	351	410	10	1009	529
C9.cbc56	5236136	Control	No	7479	870	1473	96	51	454	13	200	683	78	279	434	9	5280	174	59	122	24	38	78	1046	495	6371	3192	358	19	11	1744	4	219	27	1	22	301	6	76	1990	534	41	31	205	744	32	3	173	7321
L18.cbc67	5236138	SLE	Yes	24365	9693	2591	4828	2952	11269	10	1633	1708	4347	0	5110	63	1580	3678	67	478	2358	22	7076	4188	2413	3454	125	8412	20	5	4536	2	951	3757	10397	347	2039	3926	2	32	985	1419	1265	1371	134	9994	53	275	2
L19.cbc93	5236139	SLE	Yes	671	2000	470	5490	14854	34	2382	1324	382	3584	5	1099	271	423	198	10	30	1891	2	636	182	2651	30	48	349	21	2206	113	0	3750	2777	539	4484	1134	7	2559	43	94	1243	107	80	185	22	159	313	31
L20.cbc109	5236140	SLE	Yes	7041	2355	1099	1363	909	3585	0	534	475	1268	3	1380	33	450	1002	2	115	623	0	1958	1320	678	1313	39	2109	0	0	1621	1	278	1113	2545	96	631	1125	0	21	377	367	372	307	56	3535	27	87	0
L21.cbc127	5236141	SLE	Yes	589	1802	150	2072	4974	226	42	1175	26	11083	13	576	1542	468	1089	23	639	1665	39	223	453	355	2603	2608	61	26	20	332	5	1613	2454	143	3590	1343	15	1038	53	102	3414	630	365	33	20	1309	107	100
L22.cbc94	5236142	SLE	Yes	199	187	125	1846	8589	36	3983	366	979	2654	10	53	55	63	22	6	107	1218	18	53	48	989	72	56	20	8649	27	55	4	1611	1735	39	266	1096	13	2556	697	185	838	29	78	27	12	2	155	7
L23.cbc64	5236143	SLE	Yes	2096	391	988	2796	1821	689	129	815	4	4779	1	439	129	63	137	2	4	2926	1	122	51	451	3	12	24	1508	330	460	0	1004	1053	135	948	467	5	1221	1629	8	561	34	9	112	5	2	205	42
L24.cbc65	5236144	SLE	Yes	208	2908	934	1197	2	1157	1076	360	86	595	0	1065	94	551	429	0	117	6	0	80	139	2214	9	16	95	0	0	46	0	1722	567	486	1823	1343	591	1	1829	0	594	40	10	196	2	224	87	44
L25.cbc66	5236145	SLE	Yes	94	399	8	933	5	741	562	748	38	353	1	108	392	176	89	4	75	5	1	10	23	193	0	2	50	0	0	21	0	400	822	278	718	0	474	115	122	5	563	40	11	60	5	26	0	86
L26.cbc108	5236146	SLE	Yes	1144	223	161	2983	0	144	1	125	128	1762	1	120	2524	1556	328	2	754	57	3	204	560	2965	25	1552	92	0	3776	206	0	307	1599	93	2081	926	15	837	209	266	422	364	345	102	80	31	12	45
L27.cbc84	5236147	SLE	Yes	1091	1745	46	3601	38	879	164	316	20	2142	20	570	97	147	539	10	212	4055	47	1147	78	111	12	18	163	298	2	179	2	893	2239	479	1333	395	27	709	65	13	459	237	50	62	22	0	10	52
L28_cbc128	5236148	SLE	Yes	2797	806	211	2202	1261	565	6	91	573	754	1	661	794	1173	195	1734	290	267	4022	694	790	97	45	277	282	0	2	338	2	790	93	292	220	279	156	49	646	166	169	1100	662	333	478	29	561	1206
L29.cbc129	5236149	SLE	Yes	1239	300	437	1395	13125	656	400	716	268	2034	521	115	218	725	577	90	39	4514	1	98	69	796	35	43	84	1039	102	327	14	2151	2543	213	800	561	30	730	154	16	680	24	69	79	23	1	43	41
L30.cbc130	5236150	SLE	Yes	431	1949	133	480	34	1164	8	498	14	316	6	380	73	121	230	9	1019	429	17	182	38	568	14	4	49	16	1445	119	3	69	1003	1002	607	63	4469	119	32	9	254	18	15	101	9	1065	81	19
L31.cbc49	5236151	SLE	Yes	2454	10284	99	2067	4067	7721	1	4071	49	3	2	7247	1752	26	846	32	2651	4	11	76	2962	6	25	7	2384	3	3	517	5	1026	472	823	152	1114	1076	0	35	3	592	1	6	124	11	0	82	5
L32.cbc72	5236152	SLE	Yes	124	432	299	2618	5520	107	913	1003	51	1421	281	155	118	79	29	1	6	4266	5	167	12	1282	6	23	44	2399	37	90	0	624	1581	393	276	860	1	1068	75	49	942	17	55	6	2	3	107	2
L33.cbc131	5236153	SLE	Yes	3814	3674	1528	173	24	3714	27	147	930	81	2	1242	663	592	2217	211	413	27	5	1555	3484	13	287	536	503	13	49	1135	36	16	19	668	56	136	1180	14	155	123	138	28	72	326	97	430	416	506
L34.cbc37	5311309	SLE	No	1127	7992	1295	105	19	1088	3	286	1345	2	2	727	2670	527	2329	6	2098	6	5	1081	437	41	1333	3044	616	8	0	199	2	0	25	423	4	487	375	0	153	439	154	283	386	106	112	110	476	70
L35.cbc68	5236154	SLE	Yes	862	1209	22	1516	2722	2738	18	104	385	1751	680	73	837	182	351	1	796	596	5	1588	54	904	258	136	68	3	349	177	2	356	1043	658	1382	74	1487	941	23	15	348	12	61	19	29	7	26	0
L36.cbc95	5236155	SLE	No	2189	3039	4368	5	2	272	1	6	51	1	6	1720	0	52	257	10	126	1	0	653	34	0	30278	123	19	0	0	439	4	1	5	38	0	45	16	0	6	232	0	226	25	49	4	1	84	10
L37.cbc115	5236156	SLE	Yes	5052	366	831	7	7	16	6	224	483	12	7	47	24	725	313	5	8	9	4295	22	83	15	120	79	34	0	0	1267	0	1	3	5	2	15	18	0	65	6	5	17	22	72	7	2	373	14
L38.cbc116	5236157	SLE	Yes	2691	5032	559	3536	0	908	85	3523	223	194	1	667	49	5474	3034	0	680	647	0	542	190	698	58	189	136	2	369	554	0	544	897	91	1551	495	268	714	1194	19	265	244	51	2162	2751	219	365	331
L39.cbc96	5236158	SLE	No	5978	2648	107	15	21	493	8	422	31	25	3	1601	330	1995	606	9	79	9	57	230	1642	4	18	42	1147	10	0	1041	0	12	74	872	68	322	21	5	20	769	50	1286	1628	286	23	0	243	21
L40.cbc33	5236159	SLE	No	1038	2015	3605	160	274	919	6146	3517	754	1	32	728	14	2985	5982	17	3114	143	1	188	7348	676	103	485	307	3	126	740	6	2	88	182	18	283	3302	0	277	120	702	506	587	2606	2	5049	1247	172
L41.cbc48	5236160	SLE	Yes	1715	1231	65	2309	5	743	7	441	43	509	0	449	387	90	1890	13	173	1752	1	287	131	811	0	13	303	0	291	336	0	552	1838	2393	1678	206	670	0	7	3	475	40	10	181	58	282	30	15
L42.cbc114	5236161	SLE	No	6581	4721	2594	203	21	911	2	464	283	7	5	2587	5	1549	1368	2	612	20	147	2119	1100	2	96	151	1401	6	3	1796	0	0	13	273	36	61	1970	0	46	187	14	112	672	543	315	1	731	55
L43.cbc132	5236162	SLE	Yes	518	961	402	176	4889	2979	62	9256	264	53	10	560	4819	332	1962	45	5968	72	34	2893	169	483	26	501	563	84	25	88	0	938	428	276	1258	198	61	59	89	173	639	963	135	21	29	29	84	174
L44.cbc71	5236163	SLE	Yes	405	200	113	16231	26	3559	26	10859	48	1553	75	38	13664	391	2130	84	3580	33	8	356	3208	11915	3	184	955	15	7676	106	2	2535	4427	835	2318	4467	663	16	3955	17	1051	49	106	67	29	38	20	13
L45.cbc34	5236164	SLE	Yes	2797	3451	211	2202	1261	565	6	137	65	3252	1843	661	2893	245	1291	8323	1171	1304	4815	597	153	926	36	117	11	1543	43	560	1992	626	609	90	624	368	793	806	145	70	424	218	14	255	73	768	4	123
L46.cbc97	5236165	SLE	Yes	4513	5571	13	3100	6	4489	0	2219	4	155	1	1074	3621	19	1427	3717	2257	39	25749	911	168	629	2	2	61	4	3	848	3725	241	405	314	492	0	1088	230	5	2	180	139	15	747	1	3818	5	3092
L47.cbc10	5236166	SLE	No	4119	5917	2559	1171	297	6818	108	3467	2945	162	19	3884	5452	359	1861	627	548	185	390	410	326	1092	52	164	150	27	225	890	20	37	22	92	25	310	236	35	155	752	646	596	856	644	256	158	1127	3882
L48.cbc69	5236167	SLE	Yes	374	806	105	319	689	6	144	91	573	754	1	232	794	1173	195	1734	290	267	4022	694	790	97	45	1994	895	802	0	68	650	77	72	1092	269	959	3	269	20	985	121	593	1030	212	0	2	115	4
L49.cbc98	5236168	SLE	No	9295	21520	5893	13	4	221	2	90	8853	3	1	1837	8	1405	257	1458	25	6	1707	1634	198	2	542	150	91	0	0	2036	101	4	1	38	0	117	31	2	79	1470	5	124	2304	1902	1613	5	733	313
L50.cbc133	5236169	SLE	Yes	1578	710	1342	353	3916	1357	1	6	84	1202	5	179	333	111	367	15	1916	932	0	311	36	1244	1405	277	282	0	2	338	2	790	243	1869	267	356	1093	737	4	434	427	99	144	83	29	2	90	1
L51.cbc30	5236170	SLE	No	819	6880	3639	14748	186	8240	74294	9404	143	5626	231	1917	7071	7421	5289	44	14371	3280	50	842	6313	3567	282	749	11782	23	24692	186	43	3049	1929	10195	1841	1315	9610	3084	155	66	2920	12205	4053	114	42	6320	1411	623
L52.cbc112	5236171	SLE	Yes	5136	3223	2969	500	116	6021	25	6519	2751	290	24	1500	680	4964	2498	2219	549	145	590	520	1395	1154	230	5534	19323	55	183	5915	554	87	93	292	220	279	156	49	646	166	169	1100	662	333	478	29	561	1206
L53.cbc22	5236172	SLE	Yes	249	116	202	5641	8464	23	3547	187	175	1868	10	50	23	16	68	3	70	6856	0	173	23	389	8	17	17	7	2244	57	4	2703	2323	33	10444	1861	12	2458	114	109	1588	24	41	14	21	32	32	32
L54.cbc138	5236173	SLE	No	4057	4665	3603	2663	93	2395	1889	981	3306	768	65	2024	841	1139	2026	791	627	1390	15	1201	2338	273	215	1093	2424	59	1470	1122	146	376	747	891	216	621	186	234	655	121	534	241	251	589	371	1037	352	463
L55.cbc43	5236174	SLE	No	4588	4049	7495	1576	213	1667	60	796	6249	667	40	1279	1667	1309	1984	1889	1208	330	27	1442	433	180	560	1196	157	180	536	1389	301	298	271	101	217	349	273	85	1394	243	142	238	551	583	896	92	582	305
L56.cbc134	5236175	SLE	Yes	2469	1383	1801	189	29	775	28	105	1510	121	7	938	179	2591	875	232	126	52	12	1736	3724	31	1379	1289	598	27	58	576	51	28	39	236	60	604	226	30	159	1056	19	71	1240	604	144	38	735	86
L57_cbc135	5236176	SLE	No	4119	4721	11079	1576	21	296	2	796	283	12	5	1774	5	1309	1984	1889	1208	330	27	1442	433	180	560	1196	157	180	536	1389	301	298	271	101	217	349	273	85	1394	243	142	238	551	583	896	92	582	305
L58.cbc05	5236177	SLE	Yes	30838	10529	15345	4425	1619	1647	466	1896	7987	632	167	7969	2235	1395	773	891	720	300	3567	2236	1723	1190	1304	4849	1027	63	137	6369	27	254	242	292	520	512	599	130	229	1075	423	1203	1855	989	1989	282	1107	127
L59.cbc99	5236178	SLE	No	1833	7025	309	191	9	296	21	534	36	12	1	1774	413	417	108	26	27	41	51	104	2845	26	56	763	40	27	373	344	6	24	25	284	38	36	7	8	5	35	48	100	271	150	20	2	57	71
L60.cbc92	5236179	SLE	No	8739	804	11079	61	25	36	22	32	5	16	0	429	0	283	284	8	43	42	6	17	1621	5	105	1526	61	42	13	1543	0	8	32	15	22	38	6	10	20	834	4	18	45	147	316	3	1317	426
L61.cbc29	5236180	SLE	No	4830	5779	1740	978	168	1249	1064	1514	1232	207	9	1352	240	1858	782	9	1328	125	11	1283	632	478	467	382	8	0	1860	958	6	154	116	92	397	144	0	256	512	893	88	775	411	290	226	703	571	1370
L62.cbc136	5236181	SLE	Yes	753	2080	144	122	305	318	47	147	217	71	24	159	204	157	210	12	258	138	43	457	264	30	51	250	834	24	61	116	3	58	99	329	97	117	1061	76	23	92	120	92	51	83	60	35	37	41
L63.cbc110	5236182	SLE	Yes	169	623	128	66	81	317	48	105	12	41	4	171	68	95	254	31	73	85	14	65	195	9	28	35	781	0	35	26	16	29	63	1803	36	26	452	34	23	12	1	26	28	21	4	17	68	143
L64_cbc111	5236183	SLE	Yes	2454	1383	202	319	7507	512	1	91	84	290	7	1500	680	4964	2498	2219	549	145	590	520	1395	1154	230	5534	19323	55	183	5915	554	87	93	292	220	279	156	49	646	166	169	1100	662	333	478	29	561	1206
L65.cbc91	5236184	SLE	No	2202	4072	4794	3908	16	1089	9	2619	22	681	3	837	4482	1237	2274	8	7490	120	11	4491	1837	898	25	472	235	12	3785	376	0	541	1143	378	703	1328	257	1121	14	186	387	1008	251	118	8	1391	896	7
L66.cbc100	5236185	SLE	Yes	9340	1177	4160	1581	8	3354	8	6136	13	7	0	849	18	1801	1008	3	4323	50	11	477	1486	494	16	175	366	8	5	1623	0	52	32	88	0	276	293	8	1388	8	45	2526	627	278	1382	3	81	1667
L67.cbc74	5236186	SLE	No	786	2076	1639	193	5	928	1	390	12	24	8	175	2260	656	291	68	913	6	18	164	1671	191	27	102	1646	8	0	142	11	7	4	16	14	942	34	7	32	446	0	101	1369	95	16	6	701	72
L68.cbc113	5236187	SLE	Yes	80	173	37	1931	7527	512	2	2148	20	2851	5623	31	143	128	223	4	237	6504	3	102	664	240	11	73	491	3	474	14	1	1267	3175	165	1225	348	95	901	14	22	895	26	74	1	0	129	2	0
L70.cbc45	5236188	SLE	No	951	976	1046	31	66	148	37	113	833	26	71	535	71	395	501	601	204	11	0	179	323	18	177	363	163	4	39	240	112	3	19	4	10	88	99	13	61	257	27	83	94	59	172	14	91	141
[truncated: 733 more columns]
